# Supplementary material for: Hydrological connectivity promotes coalescence of bacterial communities in a floodplain
Source: Front Microbiol. 2022 Sep 21;13:971437. doi: 10.3389/fmicb.2022.971437 (PMC9532515; doi:10.3389/fmicb.2022.971437)
Supplement: Supplementary file 1 [file Table_1.xlsx]

## Sheet: Overview
Hydrological connectivity promotes coalescence of bacterial communities in a floodplain
Supplementary file 2
Supplementary Table S1. Summary of environmental factors in the floodplain ecosystem of Baihe River across normal and high-water periods.
Supplementary Table S2. Comparison of environmental factors in Baihe River between normal and high-water periods.
Supplementary Table S3. Pairwise connections of tributaries–mainstream–oxbow lake samples.
Supplementary Table S4. Sequencing reads and taxonomic classifications of keystone species in bacterial networks for normal and high-water periods.

## Sheet: Table S1
Table S1 Summary of environmental factors in the floodplain ecosystem of Baihe River across normal and high-water periods.
Sample ID	Seasons	Date	Longitude	Latitude	V	WT	Cond	DO	pH	WORP	TDS	Tur	COD	DOC	N03-N	NH4-N	TN	TP	Chl-a	MT	TSN	TSP	SOC	D50	Clay	Silt	Sand
			(E)	(N)	(m/s)	(℃)	(us/cm)	(mg/L)		(mV)	(mg/L)	(NTU)	(mg/L)	(mg/L)	(mg/L)	(mg/L)	(mg/L)	(mg/L)	(mg/L)	(℃)	(mg/L)	(mg/L)	(mg/L)	(um)	(<4μm)	(4~64μm)	(>64μm)
N-M1	Normal period	2019.9	102.482	33.3921	0.333333	10.9667	83.2	7.01	11.2833	-22.2667	74.1	203	81.4082	15.7943	0.0231918	0.320776	0.41618	0.0649462	2.9874	11	2.29423	0.65	16.3963	94.9	4.74	30.88	64.38
N-M2	Normal period	2019.9	102.613	33.1468	0.333	11.4	66	6.94	7.83	97.4333	58.0667	256.667	21.2041	16.272	0.0287578	0.603196	0.692584	0.052043	3.447	10.2667	2.96429	0.872619	18.8641	35	8.57	47.06	44.37
N-M3	Normal period	2019.9	102.607	33.0468	0.63	11.9	73.7	6.73	7.49	104.133	63.7	456	27.3265	7.32133	0.0417453	0.834475	1.00719	0.116559	7.3536	12.4667	6.14561	1.11579	30.5515	48.2	7.6	55.33	37.07
N-M4	Normal period	2019.9	102.626	32.9234	0.5	11.8	57.6	6.62667	7.57	105.1	58.7167	527.667	21.2041	19.95	0.066174	0.703196	1.0724	0.0649462	1.149	10.7333	4.20278	1.01944	27.9566	75.8	6.19	39.92	53.89
N-M5	Normal period	2019.9	102.592	32.8645	0.233333	16.9333	104.033	6.45667	7.75333	90.2333	79.7333	37.3333	55.0816	8.457	0.0395807	1.03105	1.19596	0.0735484	3.6768	18.6	10.0313	1.30833	63.8541	57.5	8.71	44.25	47.04
N-M6	Normal period	2019.9	102.425	32.7465	0.7	14.0333	86.3333	6.05667	7.82	87.2	70.85	159.333	81.4082	11.261	0.0630817	0.920091	1.21798	0.146667	3.9066	14.4333	6.6413	0.967391	32.0043	45.2	8.47	55.15	36.38
N-M7	Normal period	2019.9	102.384	32.718	0.367	14.0333	100	5.94	7.73	57.1333	82.1167	39.9667	51.2041	8.508	0.0383438	1.08813	1.17236	0.0907527	2.6427	14.8333	7.325	1.04722	50.5013	44.5	8.82	54.66	36.52
N-M8	Normal period	2019.9	102.323	32.6159	0.4	14.3	94.0667	5.98	7.52	97.5333	76.7	11.9667	53.8571	21.044	0.0129874	0.726027	1.14202	0.0627957	2.4129	14.8667	4.35882	0.907353	19.9766	146	3.48	21.57	74.95
N-M9	Normal period	2019.9	102.366	32.4609	0.4	17.6	107.933	6.38667	7.82	101.767	81.55	38.7667	96.5102	22.2237	0.023501	1.17237	1.48135	0.0584946	3.9066	17.5667	5.07714	0.908571	27.2741	109	3.97	28.79	67.24
N-M10	Normal period	2019.9	102.359	32.4434	0.5	12.5667	111.033	7.03667	8.03667	73.6333	94.9	2.63333	26.102	18.5367	0.00834905	1.28082	1.33978	0.0391398	0.4596	13.7333	5.50267	0.772	33.9118	88.6	4.79	31.62	63.59
N-Tr1	Normal period	2019.9	102.449	33.3427	0.733333	8.56667	101.7	6.43	8.26333	55.6333	96.4167	283	61.8163	20.2313	0.0216457	0.989498	1.0587	0.0305376	5.5152	10.9	4.15854	1.02195	27.0925	53.9	6.53	53.07	40.4
N-Tr2	Normal period	2019.9	102.476	33.2968	0.4	8.4	94.2333	6.34	7.83333	93.7667	89.7	287.667	90.3878	36.5013	0.0225734	0.844749	0.906067	0.101505	2.8725	8.93333	4.21096	0.983562	29.236	40.3	8.41	66.9	24.69
N-Tr3	Normal period	2019.9	102.612	33.1617	0.316667	10.5667	111.033	5.54	7.44	90.6667	99.8833	9.95667	127.735	24.919	0.0324685	0.571918	0.706067	0.0391398	4.0215	10.0333	6.66552	1.23276	28.9303	202	2.88	20.91	76.21
N-Tr4	Normal period	2019.9	102.575	33.0722	1.16667	10.8	121.5	5.95	8.53	102.933	108.483	88.9333	53.449	23.5347	0.0411268	0.742466	0.820674	0.0498925	2.298	10.3	2.49505	0.80396	18.0767	63.9	4.79	47.5	47.71
N-Tr5	Normal period	2019.9	102.586	33.0252	0.333333	10.4	104	6.87	7.52	89.2	93.6	77.3333	106.51	14.7667	0.1274	0.886986	1.07685	0.0412903	1.8384	7.46667	4.43947	0.947368	27.9607	114	4.46	35.96	59.58
N-Tr6	Normal period	2019.9	102.611	32.9356	0.9	10.4	89.9	7.35333	7.60667	99.9667	81.25	203.667	54.0612	10.233	0.0337054	0.691553	0.791461	0.0692473	3.6768	10.6	6.42131	1.07869	43.2802	44.8	9.71	56.26	34.03
N-Tr7	Normal period	2019.9	102.627	32.9144	0.866667	12	68.6667	6.78	7.64333	97.6	59.15	298	33.0408	2.777	0.0148428	0.497717	0.667865	0.0455914	2.1831	11.8667	4.3561	0.82439	24.2143	67.5	6.16	43.5	50.34
N-Tr8	Normal period	2019.9	102.6	32.8774	0.466667	13.2333	142.367	6.18333	7.87333	70.0667	119.6	62.1333	23.2449	10.6207	0.0012369	0.537671	0.870112	0.0262366	15.7413	12.0333	3.90917	0.724771	21.1158	128	3.94	25.3	70.76
N-Tr9	Normal period	2019.9	102.488	32.7805	0.366667	16.7	74.5333	7.59667	8.26667	91.3667	57.85	29.6667	56.3061	16.9517	0.0114413	0.600457	0.645888	0.052043	2.9874	17.2	3.48333	1.10897	22.8057	65.7	4.88	45.84	49.28
N-Tr10	Normal period	2019.9	102.4	32.7457	0.833333	17.4667	107.867	7.37	7.89	85.7667	81.9	28.5333	33.8571	12.1533	0.0200377	0.794521	0.903371	0.116559	3.5619	20.6667	5.01045	1.07761	25.3376	109	4.96	32.18	62.86
N-Tr11	Normal period	2019.9	102.35	32.6833	0.5	13.9	95.6333	6.54333	7.71333	103.633	78.6533	55.4333	15.0816	6.32067	0.0145335	0.372146	0.845393	0.0692473	25.8525	19.4667	5.36556	0.755556	42.0295	108	5.35	33.67	60.98
N-Tr12	Normal period	2019.9	102.327	32.5983	0.2	12.5	148.033	6.6	8.01333	82.2	126.317	8.21667	69.1633	18.6357	0.0355608	0.971735	1.02292	0.0649462	2.7576	12.2	4.83623	0.821739	28.0018	124	4.78	28.6	66.62
N-Tr13	Normal period	2019.9	102.347	32.4603	0.333333	16.1	123.8	6.48667	7.71	107.4	97.2833	12.2667	42.0204	4.60133	0.0318501	0.3379	0.400449	0.0391398	1.4937	19.3333	4.17867	0.74	24.5835	178	4.89	26.43	68.68
N-Tr14	Normal period	2019.9	102.375	32.4343	0.7	14.8667	79.5	6.4	7.53	110.333	64.1333	101.133	43.0408	6.62267	0.0333962	0.657073	0.704764	0.0821505	2.0682	13.3	3.96364	0.72987	33.6131	113	4.22	28.79	66.99
N-Ox1	Normal period	2019.9	102.615	33.1552	0	10.9667	76.5	5.83333	9.44667	8.63333	67.8167	38.5333	77.9388	24.8427	0.0417453	0.497717	0.555056	0.0778495	9.4218	10.9667	3.21814	0.823299	30.1953	78.2	8	38.84	53.16
N-Ox2	Normal period	2019.9	102.612	33.1142	0	11.2667	133.7	8.26333	7.44333	0.433333	104.867	28.4	32.8367	5.86067	0.0219549	0.246575	0.733034	0.024086	8.043	11.0333	5.24289	0.668706	52.2795	52.6	7.96	49.04	43
N-Ox3	Normal period	2019.9	102.6	32.9012	0.0666667	14.9667	75.5333	4.45667	7.63	67.2	60.6667	77.8333	13.6531	34.96	0.07174	0.697489	0.822921	0.0735484	19.533	14.0333	3.66977	0.993789	29.007	95.3	9.48	33.19	57.33
N-Ox4	Normal period	2019.9	102.6	32.8876	0.133333	14.5	118.767	5.76333	7.44667	14.9667	96.4167	66.1	46.102	8.31133	0.0637002	0.954338	1.03196	0.0649462	27.2313	12.7667	3.05308	0.944575	19.5828	66.8	9.33	40.71	49.96
N-Ox5	Normal period	2019.9	102.593	32.859	0	11	59.5667	5.48	7.61333	97.5333	52.65	200.333	48.1429	21.6177	0.0265933	0.246575	0.881348	0.0993548	8.3877	11.1	1.376	0.583049	8.0215	425	1.7	7.98	90.32
N-Ox6	Normal period	2019.9	102.59	32.8539	0	16.9	123.9	4.53667	7.72667	85.4333	94.47	81	57.1224	24.8827	0.0278302	0.83105	1.023	0.0756989	20.4522	16.6333	3.24417	1.06284	19.6285	63	7.25	44.86	47.89
N-Ox7	Normal period	2019.9	102.588	32.8407	0	16.1333	107.6	4.95333	7.46333	55.9333	84.2833	49	27.5306	5.708	0.0383438	0.606164	1.07685	0.103656	20.2224	15.9	4.55948	0.577124	37.6052	18.6	24.09	75.91	0
N-Ox8	Normal period	2019.9	102.579	32.8261	0	11.6667	71.5667	4.02	7.53333	88.5667	62.4	57.1	51.2041	29.2953	0.0210272	0.571918	0.789213	0.052043	8.1579	11.2	6.89744	1.08205	41.7934	42.8	11.18	51.02	37.8
N-Ox9	Normal period	2019.9	102.512	32.7796	0	13.0667	107.8	2.99333	7.64	60.1333	91.6	17.2	46.7143	24.9193	0.106373	0.730594	1.2027	0.125161	11.8347	18.6	4.2544	0.917548	45.3352	113	4.63	32.73	62.64
N-Ox10	Normal period	2019.9	102.449	32.7577	0	15.7	82.5333	7.39667	9.11	-112.9	64.1333	24.0667	72.6327	8.64133	0.0173166	1.29224	1.3191	0.0434409	10.9155	16.3667	4.3849	1.17495	21.3353	119	5.2	32.85	61.95
N-Ox11	Normal period	2019.9	102.399	32.7261	0	14.5333	110.5	6.37667	7.91667	64.0333	90.7833	39.8	99.9796	11.5747	0.0442191	0.519551	1.10274	0.0864516	23.0949	18.3667	5.73676	1.18676	36.9642	27.1	13.77	61.13	25.1
N-Ox12	Normal period	2019.9	102.329	32.5928	0	23	109.6	8.40333	8.16333	99.8333	73.8833	16.8667	63.2449	24.481	0.045456	0.94382	1.16553	0.112258	25.7376	22.6667	3.75768	0.928328	33.9251	55.3	6.96	49.39	43.65
H-M1	High water period	2020.6	102.482	33.3921	0.36	17.4333	81.0667	4.93333	7.64333	163.233	61.75	244.667	93.2449	11.2133	0.0217668	0.0919635	0.173483	0.0543011	7.1238	16	2.57816	1.47395	15.7762	63.5	9.44	42.14	48.42
H-M2	High water period	2020.6	102.613	33.1468	0.34	14.1333	64.2333	5.17667	7.47	175.967	52.65	259	42.0204	8.7736	0.0481337	0.0696347	0.14427	0.0349462	6.4344	13	4.64654	1.62992	32.5944	100	5.84	35.4	58.76
H-M3	High water period	2020.6	102.607	33.0468	0.24	11.0333	52.9	6.42667	7.66667	176.2	46.8	574.667	35.4898	6.51333	0.0168022	0.0810502	0.182472	0.0586022	7.2387	11	2.18144	1.25988	18.2556	85.9	5.68	34.84	59.48
H-M4	High water period	2020.6	102.626	32.9234	0.24	12.8	53.3	5.86333	7.57	171.133	45.5	586	26.5102	26.41	0.0205214	0.212329	0.402697	0.0134409	1.9533	11	3.23704	1.34604	25.0615	75.7	6.47	39.99	53.54
H-M5	High water period	2020.6	102.592	32.8645	0.46	14.6667	57.1333	6.17333	7.54	188.4	46.15	1155.33	34.6735	13.417	0.00956351	0.0981735	0.339775	0.0327957	2.7576	14	4.93469	1.0459	41.8033	44.1	8.82	58.72	32.46
H-M6	High water period	2020.6	102.425	32.7465	0.82	16.1	54.1	4.51667	7.48	108.567	42.25	377	76.102	11.041	0.019091	0.537671	0.57573	0.0312258	8.6175	16	3.51455	1.44	23.7654	42.8	10.78	54.5	34.72
H-M7	High water period	2020.6	102.384	32.718	0.06	14.5667	55.7	4.29667	7.33667	112.5	45.0667	262	24.6735	6.141	0.0185291	0.155251	0.413933	0.0241935	9.5367	13	6.55538	1.48462	42.6425	40.4	10.94	53.08	35.98
H-M8	High water period	2020.6	102.323	32.6159	1	14.5	56.8333	5.18667	7.54333	162.533	46.15	300	58.7551	11.024	0.0289737	0.200913	0.317303	0.029828	6.0897	13	3.43005	0.540933	24.8083	123	3.61	24.57	71.82
H-M9	High water period	2020.6	102.347	32.4603	1.08	9.36667	49.6	6.15667	7.70333	61.9333	46.15	405.333	61.8163	23.2417	0.0312806	0.275114	0.353258	0.0188172	9.6516	12	4.35206	1.63992	32.7252	82.8	7.91	39.23	52.86
H-M10	High water period	2020.6	102.375	32.4343	1.2	10.6	48.3	6.19	7.62333	123.033	43.55	1478.67	42.4286	5.41667	0.042201	0.23516	0.440899	0.0121763	3.2172	12	3.29377	0.919881	26.2807	105	6.92	29.48	63.6
H-Tr1	High water period	2020.6	102.449	33.3427	0.3	15.8	182.967	5.40333	7.88667	237.2	144.3	347.667	78.1429	24.3331	0.0204088	0.651826	0.919551	0.0133161	6.7791	15	3.58281	1.85469	26.2404	52	5	55.8	39.2
H-Tr2	High water period	2020.6	102.476	33.2968	0.1	18.3667	223.833	4.64	7.82667	147.767	166.617	212	72.0204	21.6531	0.0255167	0.844749	1.03191	0.0571398	4.8258	15	3.51061	1.77387	34.9689	47.4	8.74	52.63	38.63
H-Tr3	High water period	2020.6	102.612	33.1617	0	15.8667	109.5	3.89333	7.43333	178.3	86.45	41	95.0816	31.09	0.0272914	0.229452	0.548764	0.0194731	4.0215	15.5	4.99427	1.45134	35.3573	26.2	13.93	65.12	20.95
H-Tr4	High water period	2020.6	102.575	33.0722	0.08	13.4	82.2667	5.14333	7.52	116.633	68.6833	58.2667	41.2041	13.1547	0.0127413	0.520548	0.786966	0.0493978	3.5619	14	1.41493	1.32118	11.806	187	5.3	18.51	76.19
H-Tr5	High water period	2020.6	102.586	33.0252	0.38	12.3	73.0333	6.03333	7.65	126.567	62.6167	596.667	92.2245	25.2767	0.00154612	0.315068	0.768539	0.0133161	7.3536	14	3.36209	1.61062	30.1727	55.7	6.46	51.15	42.39
H-Tr6	High water period	2020.6	102.611	32.9356	0.08	11.2	70.5667	6.49667	7.62	163.6	62.4	464.333	84.6735	27.623	0.0290602	0.195205	0.50382	0.0274624	5.4003	10	2.69489	1.11021	17.3862	107	5.43	30.46	64.11
H-Tr7	High water period	2020.6	102.627	32.9144	0.14	12.4	52.1667	6.22333	7.56667	175.9	44.85	388.333	48.3469	15.077	0.0252216	0.126712	0.330787	0.00591398	16.3158	12	2.10957	1.5286	17.1715	187	4.63	48.42	46.95
H-Tr8	High water period	2020.6	102.6	32.8774	0.56	15.3	80.5	4.05667	7.31333	96.1667	64.35	268.067	17.1224	5.14667	0.0340377	0.315068	0.420674	0.00505376	4.8258	16	3.00918	1.3414	20.8001	71.7	6.87	40.63	52.5
H-Tr9	High water period	2020.6	102.488	32.7805	1.12	11.6333	42	5.81667	7.53333	89.3	36.4	195.333	35.4898	11.1667	0.0416217	0.138128	0.245393	0.0234237	8.8473	13	2.23971	1.68962	16.6672	77.7	4.38	40.41	55.21
H-Tr10	High water period	2020.6	102.4	32.7457	1	15.4333	70.7667	5.48	7.79667	148.633	56.3333	178.667	39.3673	11.6533	0.0140592	0.200913	0.490337	0.0352043	6.0897	14	2.1581	1.33429	13.8373	322	2.12	11.26	86.62
H-Tr11	High water period	2020.6	102.35	32.6833	1.1	11.5333	51.6	5.81333	7.65	64.6	45.0667	461.333	38.1429	9.73667	0.0339846	0.252283	0.440899	0.0274624	8.6175	14	2.72148	1.36793	18.9291	135	3.35	23.17	73.48
H-Tr12	High water period	2020.6	102.327	32.5983	0.48	12.0667	76.9667	5.65333	7.64333	148.767	66.3	568.333	27.1224	5.62667	0.0506802	0.560502	0.690337	0.0992624	4.4811	12	2.89492	1.72438	18.0673	69.6	6.65	42.04	51.31
H-Tr13	High water period	2020.6	102.366	32.4609	0.42	14.4333	72.3333	4.91333	7.4	168.633	58.2167	683.667	55.6939	15.6533	0.0200182	0.166667	0.240899	0.0610108	7.6983	13	2.60765	2.12003	19.3928	60.7	6.66	46.67	46.67
H-Tr14	High water period	2020.6	102.359	32.4434	0.42	14.5	36.0667	5.11667	7.53667	132.367	29.25	293.667	48.7551	14.7367	0.0242226	0.13242	0.326292	0.0682796	8.7324	13	2.2966	1.17117	16.7284	154	2.71	21.69	75.6
H-Ox1	High water period	2020.6	102.615	33.1552	0.05	13.3	61.1333	5.91667	7.6	150.2	51.35	384.333	80.7959	16.5667	0.0432914	0.166667	0.283596	0.05	9.6516	13	5.44937	1.55545	34.7777	185	3.45	18.59	77.96
H-Ox2	High water period	2020.6	102.612	33.1142	0	12.8333	80.8	3.72667	7.34667	168.333	68.4667	34.1333	28.551	22.5267	0.0085029	0.178082	0.643146	0.022043	7.6983	12	4.69428	2.1836	29.7003	49.8	8.67	51.28	40.05
H-Ox3	High water period	2020.6	102.6	32.9012	0	16.9333	71.2667	5.01667	7.16333	136.733	55.25	197	42.2245	18.252	0.045456	0.280822	0.564494	0.0435484	8.1579	16	3.15704	1.32042	25.652	78	9.18	38.46	52.36
H-Ox4	High water period	2020.6	102.6	32.8876	0	17.0333	63.1333	4.68	7.47667	205.567	48.5333	124	37.3265	12.5133	0.0296855	0.115297	0.238652	0.0524086	16.2009	15	5.00616	1.46509	24.7264	312	4.88	23.98	71.14
H-Ox5	High water period	2020.6	102.593	32.859	0	16.4	61.4	4.99667	7.62	178.8	47.8833	168.333	37.9388	26.8767	0.0111115	0.086758	0.607191	0.0177419	5.5152	15.7	4.81864	1.33375	28.8791	38.9	12.21	57.4	30.39
H-Ox6	High water period	2020.6	102.59	32.8539	0	15.6333	56.1	5.98	7.71	195.367	44.2	238.333	82.2245	26.1327	0.0185534	0.126712	0.229663	0.0530108	19.3032	15.1667	4.92826	1.88411	33.3134	99.7	7.9	31.15	60.95
H-Ox7	High water period	2020.6	102.588	32.8407	0	14.4333	58.2	4.60333	7.52333	182.1	47.45	154.333	34.0612	12.416	0.0367977	0.086758	0.195955	0.0682796	4.2513	14.2333	4.72015	1.50716	28.3497	39.9	11.55	56.3	32.15
H-Ox8	High water period	2020.6	102.579	32.8261	0	13.9	104.033	3.83333	7.57333	156.8	85.8	26.1333	34.8776	29.6333	0.0322271	0.0525114	0.50382	0.0693548	7.3536	12.1667	5.25279	1.02933	29.0282	206	3.16	23.42	73.42
H-Ox9	High water period	2020.6	102.512	32.7796	0	15.9	56.1667	3.92333	7.31	132.967	44.2	271.333	26.7143	11.3223	0.102044	0.0981735	0.243146	0.042086	21.3714	15.6	4.22037	1.67407	26.7556	40.9	10.97	53.03	36
H-Ox10	High water period	2020.6	102.449	32.7577	0	16.9333	36.8	3.74333	6.88	120.367	28.1667	54.7333	91.6122	23.6173	0.0658482	0.126712	0.813483	0.0635484	17.8095	16.1667	5.0402	1.48241	34.0395	137	3.97	24.32	71.71
H-Ox11	High water period	2020.6	102.399	32.7261	0.1	15.5667	57.2667	4.83667	7.54333	162.8	45.5	258.667	92.6327	9.66663	0.0421897	0.13242	0.256629	0.0553763	15.6264	13	4.48622	0.876516	29.5085	44.1	21.07	37.01	41.92
H-Ox12	High water period	2020.6	102.329	32.5928	0	16.1333	66.9	3.70333	6.87667	112.833	52.4333	194.333	70.5918	6.975	0.0398251	0.452055	0.629663	0.053914	23.2098	15.8	5.67655	1.53955	52.9895	318	3.44	19.83	76.73

## Sheet: Table S2
Table S2 Comparison of environmental factors in Baihe River between normal and high-water periods.
	Mainstream								Tributary								Oxbow lake
	Normal period (n = 10)			High water period (n = 10)			P		Normal period (n = 10)			High water period (n = 10)			P		Normal period (n = 10)			High water period (n = 10)			P
	Mean	SE		Mean	SE				Mean	SE		Mean	SE				Mean	SE		Mean	SE
V (m/s)	0.439667	0.0475554		0.58	0.128686		1		0.579762	0.0764398		0.441429	0.102442		0.449		0.0166667	0.0119623		0.0125	0.00897176		1
WT (oC)	13.5533	0.757012		13.52	0.804128		0.37		12.5643	0.781966		13.8738	0.568519		0.706		14.475	0.983193		15.4167	0.421208		0.22
Cond (us/cm)	88.39	5.51475		57.3167	2.98444		0.001		104.483	6.31449		87.469	14.1869		0.007		98.1306	6.8741		64.4333	4.68895		0.003
DO (mg/L)	6.51633	0.127594		5.492	0.242431		0.179		6.6031	0.150661		5.33452	0.205312		0		5.70639	0.483752		4.58	0.236336		0.22
pH	8.08533	0.380937		7.55767	0.0346376		0.179		7.84524	0.0862923		7.59833	0.0435634		0.257		7.92778	0.192836		7.38528	0.0809419		0.22
WORP (Mv)	79.19	12.9591		144.35	12.8672		0.001		91.4667	3.97148		142.46	11.6424		0.007		44.15	17.3287		158.572	8.4368		0
TDS (mg/L)	74.0433	2.99995		47.6017	1.79048		0.001		89.5871	5.57891		70.8452	10.3894		0.007		78.6642	4.93455		51.6028	4.08665		0.003
Tur (NTU)	173.333	60.277		564.267	133.455		0.023		110.424	29.228		339.81	52.8388		0.057		58.0194	14.4135		175.472	30.7123		0.039
COD (mg/L)	51.5306	8.78921		49.5714	7.0911		0.656		57.8367	8.50918		55.242	6.66808		0.706		53.0918	6.77208		54.9626	7.54581		0.684
DOC (mg/L)	14.9368	1.84198		12.3192	2.25015		0.179		14.9192	2.49278		16.5663	2.17796		1		18.7579	2.92156		18.0416	2.18688		0.684
N03-N (mg/L)	0.0345713	0.00567634		0.0256863	0.00379233		0.656		0.0315585	0.00795151		0.0257436	0.00329754		1		0.0438583	0.00747582		0.0396277	0.00729517		1
NH4-N (mg/L)	0.868014	0.084372		0.195726	0.0442289		0.001		0.678313	0.0550634		0.33211	0.0599084		0.007		0.678169	0.086915		0.158581	0.0315414		0.003
TN (mg/L)	1.07378	0.0994063		0.334382	0.0429955		0.001		0.815756	0.0490541		0.553226	0.0668366		0.057		0.975287	0.0639665		0.43412	0.0618539		0
TP (mg/L)	0.0769892	0.00994906		0.0310327	0.00492435		0.023		0.0591091	0.00710908		0.0361226	0.00705861		0.033		0.0782079	0.00850727		0.049276	0.00466413		0.039
Chl-a (mg/L)	3.19422	0.535276		6.26205	0.879609		0.179		5.49058	1.83315		6.96786	0.865518		0.007		16.086	2.1152		13.0124	1.90997		1
MT (oC)	13.85	0.944096		13.1	0.566667		0.37		13.1643	1.1347		13.6071	0.426391		0.449		14.9694	1.08705		14.4861	0.446582		1
TSN (mg/L)	5.45431	0.75357		3.87237	0.404871		0.179		4.53529	0.29187		2.82835	0.231084		0		4.11623	0.412425		4.7875	0.187921		0.039
TSP (mg/L)	0.956872	0.0573613		1.2781	0.110177		0.179		0.917943	0.0447609		1.52852	0.0755084		0		0.911919	0.061037		1.48762	0.0999879		0.003
SOC (mg/L)	32.1291	4.94761		28.3713	2.8501		0.656		28.3056	1.9182		21.2518	2.00008		0.057		31.3061	3.63813		31.4767	2.15844		0.684
D50(μm)	74.47	11.16		76.32	9.01		1		100.86	12.97		110.93	21.38		1		96.39	31.19		129.11	30.04		0.551
Clay(<4μm)	6.53	0.68		7.64	0.75		0.28		5.43	0.48		5.87	0.78		0.603		9.13	1.63		8.37	1.51		0.713
Silt(4~64μm)	40.93	3.88		41.2	3.53		0.971		38.92	3.62		39.14	4.24		1		43.14	4.85		36.23	4.29		0.319
Sand(>64μm)	52.54	4.52		51.16	4.18		0.631		55.65	4.03		54.99	4.85		0.839		47.73	6.33		55.4	5.37		0.551
n: Sample number. Statistical analysis is nonparametric Mann-Whitney test, and boldface indicates the value is significant at P < 0.05.

## Sheet: Table S3
Table S3: Pairwise connections of tributaries–mainstream–oxbow lake samples.
mainstream water in normal period(NW-M)			mainstream sediment in normal period(NS-M)			oxbow lakes water in normal period(NW-Ox)			oxbow lakes sediment in normal period(NS-Ox)			mainstream water in high-water period(HW-M)			mainstream sediemnt in high-water period(HS-M)			oxbow lakes water in high-water period(HW-Ox)			oxbow lakes sediment in high-water period(HS-Ox)
NW-M2	NW-M1		NW-M2	NW-M1		NW-Ox1	NW-M1		NS-Ox1	NS-M1		HW-M2	HW-M1		HW-M2	HW-M1		HW-Ox1	HW-M1		HS-Ox2	HS-M2
NW-M2	NW-Tr1		NW-M2	NW-Tr1		NW-Ox1	NW-Tr1		NS-Ox1	NS-Tr1		HW-M2	HW-Tr1		HW-M2	HW-Tr1		HW-Ox1	HW-Tr1		HS-Ox4	HS-M4
NW-M2	NW-Tr2		NW-M2	NW-Tr2		NW-Ox1	NW-Tr2		NS-Ox1	NS-Tr2		HW-M2	HW-Tr2		HW-M2	HW-Tr2		HW-Ox1	HW-Tr2		HS-Ox4	HS-Tr7
NW-M2	NW-Tr3		NW-M2	NW-Tr3		NW-Ox1	NW-Tr3		NS-Ox1	NS-Tr3		HW-M2	HW-Tr3		HW-M2	HW-Tr3		HW-Ox1	HW-Tr3		HS-Ox5	HS-M4
NW-M3	NW-M2		NW-M3	NW-M2		NW-Ox2	NW-M2		NS-Ox2	NS-M2		HW-M3	HW-M2		HW-M3	HW-M2		HW-Ox2	HW-M2		HS-Ox5	HS-Tr7
NW-M3	NW-Tr4		NW-M3	NW-Tr4		NW-Ox3	NW-M4		NS-Ox3	NS-M4		HW-M3	HW-Tr4		HW-M3	HW-Tr4		HW-Ox3	HW-M4		HS-Ox6	HS-M4
NW-M4	NW-M3		NW-M4	NW-M3		NW-Ox3	NW-Tr7		NS-Ox3	NS-Tr7		HW-M4	HW-M3		HW-M4	HW-M3		HW-Ox3	HW-Tr7		HS-Ox6	HS-Tr7
NW-M4	NW-Tr5		NW-M4	NW-Tr5		NW-Ox4	NW-M4		NS-Ox4	NS-M4		HW-M4	HW-Tr5		HW-M4	HW-Tr5		HW-Ox4	HW-M4		HS-Ox7	HS-M4
NW-M4	NW-Tr6		NW-M4	NW-Tr6		NW-Ox4	NW-Tr7		NS-Ox4	NS-Tr7		HW-M4	HW-Tr6		HW-M4	HW-Tr6		HW-Ox4	HW-Tr7		HS-Ox7	HS-Tr7
NW-M5	NW-M4		NW-M5	NW-M4		NW-Ox5	NW-M5		NS-Ox5	NS-M5		HW-M5	HW-M4		HW-M6	HW-M4		HW-Ox5	HW-M5		HS-Ox8	HS-M4
NW-M5	NW-Tr7		NW-M5	NW-Tr7		NW-Ox6	NW-M5		NS-Ox6	NS-M5		HW-M5	HW-Tr7		HW-M6	HW-Tr7		HW-Ox6	HW-M5		HS-Ox8	HS-Tr7
NW-M5	NW-Tr8		NW-M5	NW-Tr8		NW-Ox7	NW-M5		NS-Ox7	NS-M5		HW-M5	HW-Tr8		HW-M6	HW-Tr9		HW-Ox7	HW-M5		HS-Ox9	HS-M4
NW-M6	NW-M5		NW-M6	NW-M5		NW-Ox8	NW-M5		NS-Ox8	NS-M5		HW-M6	HW-M5		HW-M7	HW-M6		HW-Ox8	HW-M5		HS-Ox9	HS-Tr7
NW-M6	NW-Tr9		NW-M6	NW-Tr9		NW-Ox9	NW-M5		NS-Ox9	NS-M5		HW-M6	HW-Tr9		HW-M7	HW-Tr10		HW-Ox9	HW-M5		HS-Ox10	HS-M4
NW-M7	NW-M6		NW-M7	NW-M6		NW-Ox10	NW-M5		NS-Ox10	NS-M5		HW-M7	HW-M6		HW-M8	HW-M7		HW-Ox10	HW-M5		HS-Ox10	HS-Tr9
NW-M7	NW-Tr10		NW-M7	NW-Tr10		NW-Ox10	NW-Tr9		NS-Ox10	NS-Tr9		HW-M7	HW-Tr10		HW-M8	HW-Tr11		HW-Ox10	HW-Tr9		HS-Ox11	HS-M6
NW-M8	NW-M7		NW-M8	NW-M7		NW-Ox11	NW-M6		NS-Ox11	NS-M6		HW-M8	HW-M7		HW-M9	HW-M8		HW-Ox11	HW-M6		HS-Ox11	HS-Tr10
NW-M8	NW-Tr11		NW-M8	NW-Tr11		NW-Ox11	NW-Tr10		NS-Ox11	NS-Tr10		HW-M8	HW-Tr11		HW-M9	HW-Tr12		HW-Ox11	HW-Tr10		HS-Ox12	HS-M8
NW-M9	NW-M8		NW-M9	NW-M8		NW-Ox12	NW-M8		NS-Ox12	NS-M8		HW-M9	HW-M8		HW-M10	HW-M9		HW-Ox12	HW-M8		HS-Ox12	HS-Tr13
NW-M9	NW-Tr12		NW-M9	NW-Tr12		NW-Ox12	NW-Tr13		NS-Ox12	NS-Tr13		HW-M9	HW-Tr12		HW-M10	HW-Tr13		HW-Ox12	HW-Tr13
NW-M10	NW-M9		NW-M10	NW-M9								HW-M10	HW-M9		HW-M10	HW-Tr14
NW-M10	NW-Tr13		NW-M10	NW-Tr13								HW-M10	HW-Tr13
NW-M10	NW-Tr14		NW-M10	NW-Tr14								HW-M10	HW-Tr14

## Sheet: Table S4
Table S4: Sequencing reads and taxonomic classifications of keystone species in bacterial networks for normal and high-water periods.
normal period
#OTU ID	NW-M1	NW-M2	NW-M3	NW-M4	NW-M5	NW-M6	NW-M7	NW-M8	NW-M9	NW-M10	NW-Tr1	NW-Tr2	NW-Tr3	NW-Tr4	NW-Tr5	NW-Tr6	NW-Tr7	NW-Tr8	NW-Tr9	NW-Tr10	NW-Tr11	NW-Tr12	NW-Tr13	NW-Tr14	NW-Ox1	NW-Ox2	NW-Ox3	NW-Ox4	NW-Ox5	NW-Ox6	NW-Ox7	NW-Ox8	NW-Ox9	NW-Ox10	NW-Ox11	NW-Ox12	NS-M1	NS-M2	NS-M3	NS-M4	NS-M5	NS-M6	NS-M7	NS-M8	NS-M9	NS-M10	NS-Tr1	NS-Tr2	NS-Tr3
OTU1	38	31	7	9	32	0	51	0	63	0	16	29	131	49	102	34	25	91	23	19	18	8	37	46	0	51	0	0	38	0	0	57	27	56	0	9	39	0	0	0	0	0	0	0	0	0	0	0	0
OTU10	26	18	16	9	30	0	41	0	40	0	17	14	87	32	60	23	21	47	16	11	8	0	26	27	0	32	0	0	29	0	0	40	14	0	0	6	0	0	0	0	0	0	0	0	0	0	0	0	0
OTU100	29	0	0	0	0	0	0	0	20	0	0	5	0	0	0	0	0	0	0	0	5	47	8	0	0	0	0	0	0	0	0	0	0	0	0	0	0	41	19	6	0	0	0	0	13	0	0	0	6
OTU13	13	6	2	0	10	26	9	8	10	9	0	0	7	10	10	4	8	0	10	10	12	2	11	14	0	120	12	119	4	15	179	19	9	0	0	15	12	0	10	0	7	0	0	9	4	0	3	8	9
OTU14	68	41	32	16	63	17	40	0	47	0	0	0	28	0	11	8	49	168	10	17	0	25	11	30	8	88	0	48	19	0	38	15	110	13	0	0	0	0	0	0	0	0	0	0	0	0	0	0	0
OTU15	14	22	8	7	26	0	64	13	87	0	19	15	24	0	31	18	24	78	13	26	16	7	22	46	0	13	0	0	15	0	0	62	30	0	0	37	0	0	0	0	0	0	0	0	0	0	0	0	0
OTU18	57	52	19	25	55	10	30	0	25	0	0	0	18	0	13	7	40	148	11	14	0	26	7	26	5	65	0	47	15	0	45	19	73	11	0	0	0	0	0	0	0	0	0	0	0	0	0	0	0
OTU19	63	39	15	18	83	14	27	10	23	0	0	0	18	0	16	7	51	142	15	10	7	26	16	37	4	62	0	0	14	0	0	10	82	13	0	0	0	0	0	0	0	0	0	0	0	0	0	0	0
OTU2	29	27	7	10	33	0	37	0	30	0	16	29	117	18	80	28	18	57	29	16	10	11	30	27	0	62	0	0	36	0	0	39	36	0	0	22	0	0	0	0	0	0	0	0	0	0	0	0	0
OTU24	36	26	28	40	72	11	29	0	27	0	0	0	19	0	3	7	57	154	18	7	0	16	0	30	7	53	0	0	20	0	0	14	77	10	0	0	0	0	0	0	0	0	0	0	0	0	0	0	0
OTU26	3	5	0	5	7	52	5	0	9	8	0	22	26	3	13	7	7	14	7	0	5	0	5	25	0	104	0	69	7	30	10	38	23	17	61	0	0	0	0	0	0	0	0	0	0	0	0	0	0
OTU27	6	15	2	0	21	6	17	0	49	0	41	0	12	6	10	0	0	37	10	9	10	13	15	19	34	0	0	0	11	9	0	31	5	259	0	13	0	0	0	0	0	0	0	0	0	0	0	0	0
OTU28	22	27	13	21	49	0	76	11	76	5	12	17	69	17	11	21	38	308	11	10	26	17	101	44	3	11	0	0	8	61	0	36	0	0	0	12	0	0	0	0	0	0	0	0	0	0	0	0	0
OTU29	9	7	0	0	36	0	26	0	36	32	0	18	4	0	12	0	7	31	0	10	12	3	6	19	31	35	0	0	7	18	0	8	33	243	0	17	0	0	0	0	0	0	0	0	0	0	0	0	0
OTU3	31	23	11	6	24	0	57	0	49	0	18	18	96	41	48	25	16	54	12	19	6	0	45	28	0	62	0	0	29	0	0	40	23	0	0	7	0	0	0	0	0	0	0	0	0	0	0	0	0
OTU30	34	32	7	23	44	0	52	4	63	13	0	0	59	0	7	16	23	299	13	3	11	8	86	47	4	9	0	0	6	0	0	21	0	0	0	8	0	0	0	0	36	0	0	0	0	0	0	0	0
OTU31	35	18	17	11	24	0	63	5	72	8	8	13	70	13	6	21	43	302	18	7	12	20	92	45	5	11	0	0	12	0	0	22	0	0	0	19	0	0	0	0	0	0	0	0	0	0	0	0	0
OTU32	33	12	18	19	50	0	74	7	50	3	0	0	54	8	11	13	29	255	18	10	12	16	58	46	0	14	0	0	5	0	0	21	0	0	0	17	0	0	0	0	0	0	0	0	0	0	0	0	0
OTU36	12	6	0	9	16	23	14	0	23	0	0	0	0	0	0	0	30	0	0	28	0	0	0	16	0	33	22	0	0	28	0	0	26	0	22	0	0	0	0	0	0	0	0	0	0	0	0	0	0
OTU4	29	24	5	8	43	0	33	18	44	0	24	34	88	45	63	22	15	62	15	19	21	0	28	31	0	51	0	0	25	0	0	52	36	0	0	10	0	0	8	0	0	0	0	0	0	0	0	0	0
OTU476	0	0	0	0	0	0	0	0	17	0	0	8	35	0	0	0	0	0	0	0	4	36	8	0	0	0	0	0	0	0	0	0	0	0	0	0	0	0	21	3	0	0	0	0	0	0	0	0	4
OTU50	0	0	0	0	0	0	0	22	34	0	0	0	0	0	0	75	0	71	0	0	0	0	21	60	0	0	0	0	0	0	0	0	0	0	0	0	17	0	0	0	17	0	0	13	0	0	0	8	6
OTU54	0	0	0	0	0	0	0	0	0	0	0	0	0	0	0	0	0	0	0	0	64	0	0	0	0	23	0	0	45	0	0	0	0	0	0	0	0	0	10	0	6	0	0	9	16	75	0	17	22
OTU6	21	23	6	8	20	0	34	0	35	0	13	24	104	44	82	28	19	61	17	17	10	7	42	23	0	50	0	0	32	0	0	29	22	22	0	7	35	0	0	0	0	0	0	0	0	0	0	0	0
OTU69	0	0	0	0	0	0	0	0	0	0	0	0	0	0	0	0	50	0	0	0	0	0	0	0	0	18	0	0	0	0	0	0	0	0	0	0	0	0	11	0	7	0	0	7	8	0	0	18	18
OTU7	28	14	12	17	30	0	45	0	38	0	11	18	61	24	56	22	16	48	17	16	16	38	39	29	0	52	0	0	29	0	0	27	19	48	0	3	0	0	0	0	0	0	0	0	0	0	0	0	0
OTU8	17	15	8	12	17	0	37	0	47	0	9	21	98	38	55	17	13	69	24	8	14	0	39	37	0	45	0	0	26	0	0	31	30	0	0	3	0	0	0	0	0	0	0	0	0	0	0	0	0
OTU84	0	27	0	0	0	23	44	0	0	0	0	0	0	0	44	0	6	0	52	0	0	0	0	0	17	30	24	13	0	29	0	18	18	12	34	0	0	0	0	0	0	0	0	0	0	0	0	0	0
OTU9	24	13	6	8	31	0	59	13	47	24	26	26	96	34	53	10	11	39	17	17	10	0	30	21	0	30	0	0	11	0	0	24	15	0	0	16	0	0	0	0	0	0	0	0	0	0	0	0	0
high-water period
#OTU ID	HW-M1	HW-M2	HW-M3	HW-M4	HW-M5	HW-M6	HW-M7	HW-M8	HW-M9	HW-M10	HW-Tr1	HW-Tr2	HW-Tr3	HW-Tr4	HW-Tr5	HW-Tr6	HW-Tr7	HW-Tr8	HW-Tr9	HW-Tr10	HW-Tr11	HW-Tr12	HW-Tr13	HW-Tr14	HW-Ox1	HW-Ox2	HW-Ox3	HW-Ox4	HW-Ox5	HW-Ox6	HW-Ox7	HW-Ox8	HW-Ox9	HW-Ox10	HW-Ox11	HW-Ox12	HS-M1	HS-M2	HS-M3	HS-M4	HS-M5	HS-M7	HS-M8	HS-M9	HS-M10	HS-Tr1	HS-Tr2	HS-Tr3	HS-Tr4
OTU1	138	200	104	36	42	141	150	73	3	9	73	101	245	24	24	19	80	125	36	8	14	49	42	12	158	34	188	52	62	217	251	23	161	13	127	57	98	19	85	3	126	196	155	143	139	0	0	3	0
OTU10	80	104	79	29	41	70	99	54	1	6	38	72	203	13	18	14	57	84	28	4	21	48	24	12	105	56	137	39	43	120	108	17	104	3	129	63	69	15	59	2	92	144	95	101	84	0	0	0	0
OTU103	10	22	9	5	0	4	2	0	0	8	0	0	3	0	0	0	0	0	0	0	0	2	0	0	8	6	12	5	4	13	11	0	12	25	4	2	7	0	0	0	7	8	19	10	5	0	0	0	0
OTU104	0	0	0	0	3	0	0	0	0	3	0	0	0	0	0	0	0	0	0	0	0	0	5	0	0	0	0	0	0	0	0	0	0	0	0	0	0	0	0	0	0	0	0	0	0	4	0	9	0
OTU108	9	7	5	2	3	2	11	0	0	0	10	10	4	0	0	0	0	12	0	0	3	5	0	0	10	0	9	9	0	8	7	0	5	0	10	8	0	0	3	0	14	4	3	0	7	0	0	0	0
OTU109	6	17	1	10	7	4	7	0	0	0	0	0	1	0	0	0	0	12	0	0	0	3	0	0	4	1	11	1	6	14	11	0	3	19	2	6	1	8	2	0	11	8	16	18	8	0	0	0	0
OTU11	104	100	77	32	48	138	107	44	6	12	63	55	193	12	29	14	47	69	32	6	13	40	23	15	111	33	129	64	47	101	139	17	126	4	119	73	69	20	54	2	108	110	93	76	67	0	0	6	0
OTU114	7	0	0	0	0	0	0	0	0	0	11	0	0	0	0	15	0	0	0	0	0	0	0	4	0	0	0	0	0	0	0	7	10	0	11	3	18	7	15	13	42	15	0	0	0	0	0	0	0
OTU12	75	108	76	32	46	96	105	53	0	3	39	54	204	12	10	7	47	82	34	4	19	23	17	11	115	39	128	41	54	102	74	14	111	6	120	59	55	16	68	2	60	124	99	81	45	0	0	0	0
OTU120	5	1	3	4	0	2	11	1	0	0	2	16	6	0	0	0	0	4	0	0	0	5	1	0	3	2	18	5	0	6	7	0	4	0	7	6	0	0	0	0	6	0	4	5	5	0	0	0	0
OTU13	18	34	21	11	13	24	52	34	18	23	15	49	29	52	16	13	13	21	25	22	23	18	47	42	41	35	37	25	20	14	28	50	32	229	33	98	146	123	28	42	46	83	36	54	30	9	3	29	9
OTU131	0	4	0	27	0	0	26	0	0	0	11	0	0	0	0	0	0	51	0	0	0	0	0	0	2	1	1	4	6	4	1	0	3	0	8	0	0	0	0	0	4	5	6	5	15	0	0	0	0
OTU132	0	0	8	3	4	0	0	3	3	5	0	8	0	2	8	9	3	0	12	8	0	0	3	1	5	0	0	0	0	0	0	0	0	0	0	0	0	0	0	3	0	0	0	0	0	6	5	0	2
OTU136	0	0	0	0	0	0	0	4	0	0	0	0	0	6	0	0	12	0	16	0	0	0	2	0	0	0	0	0	0	0	0	0	0	0	0	5	0	0	0	0	0	0	0	0	0	1	9	0	2
OTU1392	2	2	0	0	4	0	0	0	0	0	0	0	0	0	0	0	0	0	8	0	0	0	0	0	2	0	0	5	3	4	3	0	2	0	0	3	4	9	0	2	0	6	9	0	0	0	0	0	0
OTU14	80	155	45	19	23	21	49	10	0	4	9	0	42	5	8	5	21	20	2	0	0	3	3	4	88	25	48	36	25	246	99	0	108	0	29	6	52	2	7	0	20	68	124	111	64	0	0	0	0
OTU145	8	3	10	7	21	0	0	0	0	0	0	0	1	0	0	19	0	0	0	0	0	0	0	0	1	0	9	0	0	22	19	0	1	0	14	0	0	27	0	0	3	0	7	0	0	0	0	0	0
OTU147	0	1	6	0	4	0	12	0	0	0	4	0	0	0	0	0	0	0	0	0	0	0	0	4	1	0	0	4	0	0	0	0	10	12	7	6	2	14	24	7	0	27	1	11	11	0	0	0	0
OTU15	72	86	51	17	18	55	76	25	2	7	18	22	62	11	7	14	30	43	13	4	7	24	9	3	86	105	92	71	47	118	107	30	79	13	34	26	42	9	26	3	71	65	75	69	61	0	0	0	0
OTU151	0	0	0	0	0	0	0	8	0	0	0	1	0	6	6	0	0	0	2	4	4	1	0	0	7	0	7	1	3	8	14	0	3	0	0	0	5	3	1	4	0	0	0	11	0	4	2	0	0
OTU156	3	2	0	10	0	0	0	0	0	0	0	0	3	0	8	16	0	0	0	7	0	0	0	0	5	0	10	0	11	7	0	0	6	0	10	0	0	0	0	16	5	0	7	11	0	0	9	0	0
OTU16	20	39	24	9	16	16	37	39	26	32	24	19	11	35	28	17	21	17	28	10	5	34	50	26	42	38	39	20	22	16	15	56	28	155	39	108	134	121	30	22	60	59	23	52	27	9	3	0	19
OTU164	2	3	2	0	1	1	7	2	0	1	3	8	8	3	2	0	0	0	1	0	0	4	1	4	0	6	4	0	0	0	0	8	4	0	11	9	24	35	4	7	3	15	2	9	0	0	0	0	0
OTU17	16	24	21	9	14	21	46	41	22	22	13	32	28	34	29	26	20	22	28	16	15	38	40	38	34	43	39	18	13	9	17	52	27	155	36	112	131	111	19	46	55	52	26	34	29	8	5	0	14
OTU176	13	0	0	0	0	0	0	0	0	0	1	0	0	0	0	14	0	0	0	0	0	0	0	2	0	0	0	0	0	0	0	4	8	0	3	2	14	3	14	1	34	10	0	0	0	0	0	0	0
OTU178	3	4	0	0	0	0	0	0	0	0	0	0	0	0	0	0	0	0	0	0	0	0	0	0	5	12	0	8	9	0	21	0	0	21	19	0	0	0	0	0	6	0	4	4	0	0	0	0	0
OTU18	73	104	28	8	19	36	32	9	0	1	1	0	24	5	12	8	9	7	2	0	0	3	1	1	89	16	49	38	26	211	62	0	86	0	9	5	33	1	7	0	14	65	97	98	59	0	0	0	0
OTU188	0	0	0	2	5	0	0	0	1	3	0	0	0	0	0	0	0	0	3	0	0	0	0	0	12	0	0	0	0	0	0	0	0	0	0	0	0	0	0	0	0	0	0	0	0	3	0	7	7
OTU19	75	128	56	11	35	45	46	4	0	7	7	0	26	0	0	0	14	5	1	0	6	3	4	3	86	24	40	18	31	184	73	0	95	0	21	10	52	5	13	0	18	57	74	68	49	0	0	0	0
OTU2	103	148	84	30	43	151	135	59	5	10	56	83	186	24	26	13	65	117	43	5	11	46	39	16	142	45	150	63	56	139	156	21	184	6	117	69	96	17	71	1	116	153	127	92	97	0	0	0	0
OTU204	0	0	13	0	0	3	0	6	7	7	4	9	0	3	4	0	0	0	0	0	12	0	0	0	0	0	0	15	3	0	0	0	0	0	0	0	11	6	0	1	0	0	0	0	0	3	0	0	0
OTU21	16	33	14	8	9	13	43	31	21	21	10	26	24	34	20	16	16	12	21	12	7	19	36	23	25	25	33	16	17	17	28	44	26	148	32	74	120	95	30	24	50	48	19	39	31	7	3	0	9
OTU210	7	6	0	9	0	0	0	0	0	0	0	0	1	0	15	10	0	0	0	9	0	0	0	0	3	0	9	0	5	2	0	0	9	0	8	0	0	0	0	9	1	0	1	10	0	0	0	0	0
OTU211	0	0	0	0	0	0	0	0	0	0	0	0	0	0	0	0	0	0	0	0	0	0	0	0	0	0	11	0	0	14	0	2	12	18	0	3	8	6	12	4	35	9	7	0	0	0	0	0	10
OTU214	0	0	0	0	0	0	0	0	0	13	0	3	0	0	3	0	0	0	4	5	0	2	0	0	0	0	0	2	1	0	0	0	1	0	0	2	2	5	2	4	2	0	0	0	0	4	3	0	0
OTU216	4	5	0	0	0	0	0	0	0	0	0	0	24	0	0	0	0	0	0	0	0	0	0	0	1	1	7	5	2	1	5	10	0	11	5	0	0	0	0	0	8	4	4	6	0	0	0	0	0
OTU224	0	0	0	0	0	12	0	0	0	0	0	0	0	0	0	0	13	0	0	0	0	0	0	0	0	0	0	0	0	6	0	0	0	0	0	0	0	0	0	0	0	0	0	0	0	0	0	0	4
OTU225	0	0	0	0	4	1	2	1	0	0	6	8	3	6	6	9	0	7	5	0	0	2	0	0	9	2	4	0	13	0	0	0	3	0	8	0	1	0	3	0	0	0	0	0	0	0	12	0	0
OTU226	0	3	0	0	8	0	0	0	0	0	1	0	0	0	0	0	0	0	0	0	0	0	7	5	0	0	0	0	0	0	0	0	3	0	3	5	0	9	32	17	0	0	3	11	18	0	0	0	0
OTU23	39	69	33	19	29	44	55	29	2	5	22	41	77	9	8	6	24	30	18	1	8	19	8	8	60	8	40	23	21	82	62	13	70	4	70	23	40	6	29	1	35	74	61	48	44	0	0	0	0
OTU239	4	11	0	0	0	0	16	0	0	0	0	9	4	0	0	0	0	0	0	0	14	0	0	0	5	12	6	0	0	0	0	0	9	0	0	0	0	0	0	0	4	0	6	11	0	0	0	0	12
OTU24	62	99	46	17	19	58	35	3	0	2	6	0	29	4	0	0	10	11	3	4	0	1	2	1	79	13	30	34	20	166	68	0	88	35	23	15	27	10	7	0	13	59	102	71	85	0	0	0	0
OTU26	44	36	13	4	10	27	14	2	1	0	15	15	61	3	4	10	2	74	9	0	3	10	2	2	31	87	56	67	26	13	52	267	22	119	10	5	11	0	7	0	92	31	23	22	12	0	0	0	0
OTU262	0	0	0	0	0	0	0	0	0	0	0	11	0	0	0	0	0	0	0	9	0	0	0	0	0	0	0	0	0	0	0	0	0	0	0	0	0	0	0	0	0	0	0	0	0	6	1	0	0
OTU264	4	5	0	0	0	0	0	0	0	0	0	0	0	0	0	0	0	14	5	0	0	0	0	0	4	17	14	5	0	0	0	0	4	0	0	5	4	10	5	0	11	6	6	5	8	0	0	0	0
OTU27	56	54	25	7	10	21	23	8	0	17	6	6	35	2	4	4	5	25	0	0	0	6	2	0	43	72	42	38	31	62	63	24	25	9	17	11	11	7	5	0	58	49	46	38	15	0	0	0	0
OTU272	4	3	0	0	0	0	0	0	0	0	0	0	0	0	0	0	0	0	0	0	0	0	0	0	5	0	3	1	3	13	0	76	5	0	4	0	19	0	0	0	2	9	3	5	14	0	0	0	0
OTU28	20	41	14	7	4	19	27	5	0	0	7	9	46	4	4	0	17	17	4	0	7	1	3	0	30	9	13	10	5	78	29	18	31	0	15	5	17	0	7	0	25	32	26	38	29	0	0	0	0
OTU287	3	8	0	0	0	10	0	0	0	0	0	0	3	0	0	0	11	23	0	0	0	0	0	0	3	0	10	0	0	0	0	0	7	0	0	0	0	0	0	0	0	16	3	0	13	0	0	0	0
OTU288	0	1	3	0	6	0	0	0	0	0	7	0	0	0	0	0	0	0	0	0	0	0	0	1	2	0	0	4	0	0	0	0	4	11	6	2	2	7	19	8	0	13	2	20	6	0	0	0	0
OTU29	29	35	22	6	9	17	15	6	0	0	6	5	22	1	2	0	2	18	2	0	0	9	3	0	24	54	52	40	27	39	46	21	15	6	16	6	7	0	2	0	44	32	36	28	8	0	0	0	0
OTU292	0	0	0	0	0	0	0	8	0	0	0	0	0	0	0	0	0	0	0	0	0	0	0	7	0	0	0	0	0	0	0	0	0	0	0	0	0	0	0	0	0	0	0	0	0	6	0	10	0
OTU298	0	0	0	0	0	0	0	0	0	4	0	0	0	0	0	0	0	0	0	0	0	0	0	0	0	8	0	0	0	0	0	2	4	0	2	2	10	4	5	4	36	10	0	10	0	0	0	0	0
OTU3	101	154	64	33	40	110	134	64	4	14	56	98	213	26	27	16	79	90	32	1	18	37	26	7	129	32	132	65	43	190	162	25	133	5	126	42	95	15	67	4	96	132	136	141	99	0	0	0	0
OTU30	17	29	15	11	7	17	22	6	0	2	8	5	28	0	3	0	7	14	3	0	5	4	3	0	31	6	9	6	8	51	24	0	28	0	17	5	33	0	5	0	19	17	25	25	27	0	0	0	0
OTU31	22	28	17	7	4	13	30	4	0	0	8	16	38	4	3	0	10	16	4	1	3	3	3	0	18	4	13	7	7	62	12	13	28	0	8	7	35	0	7	0	12	28	21	30	24	0	0	0	0
OTU32	23	22	18	6	2	14	18	5	0	1	7	6	36	0	0	0	9	10	3	0	1	1	7	0	17	8	20	5	13	58	15	0	25	0	7	6	20	3	4	0	28	19	24	27	22	13	0	0	0
OTU328	2	2	0	0	0	0	23	0	0	0	0	9	4	0	0	0	0	0	0	0	0	0	0	0	5	10	12	0	0	0	0	0	8	0	0	0	0	0	0	0	4	0	2	9	0	0	0	0	8
OTU332	3	6	3	0	0	1	0	3	0	0	0	0	3	0	0	0	0	0	5	0	0	0	0	0	3	4	5	5	5	4	4	0	5	14	4	6	3	11	3	0	10	10	7	4	3	0	0	0	0
OTU334	0	0	0	10	4	0	4	0	0	4	6	0	0	0	0	0	11	0	0	0	0	0	0	0	0	21	0	4	0	3	0	0	13	0	15	0	0	0	0	0	1	0	2	0	14	0	0	0	0
OTU359	0	0	0	0	0	0	0	0	5	0	0	0	0	0	6	0	12	0	0	7	0	0	0	0	0	0	0	0	0	0	0	0	0	0	0	0	0	0	0	0	0	0	0	0	0	0	0	0	8
OTU369	4	6	0	0	0	1	0	0	0	0	0	0	0	0	0	0	0	0	0	0	0	0	0	0	0	0	3	3	3	1	3	0	1	2	0	7	4	0	3	0	14	14	5	0	0	0	0	0	0
OTU37	19	22	15	4	0	14	18	4	0	3	2	7	16	7	5	0	12	13	7	0	3	4	3	0	36	13	16	15	7	31	4	8	25	0	12	10	5	0	8	0	25	10	15	9	4	0	0	0	0
OTU38	15	20	5	4	0	21	16	4	0	0	0	3	24	0	6	7	10	9	2	0	2	4	3	0	27	9	22	11	5	45	2	4	11	25	7	2	5	0	2	0	21	12	14	13	5	0	0	0	0
OTU385	0	0	0	0	0	0	0	0	0	0	14	0	0	0	4	0	0	0	0	0	0	2	0	0	0	0	0	0	0	0	0	0	0	0	0	0	0	0	0	0	0	0	0	0	0	4	5	0	3
OTU4	100	147	75	40	51	130	117	54	5	9	59	81	206	23	20	11	53	127	35	5	7	34	37	14	133	55	137	52	40	139	147	38	150	10	114	69	88	19	61	0	93	154	139	95	97	0	0	0	0
OTU401	0	12	5	0	9	0	0	0	0	0	8	1	0	0	0	0	0	0	1	1	0	0	0	0	0	0	5	0	0	0	0	0	0	0	0	0	27	9	2	0	0	4	10	17	8	0	0	0	0
OTU409	2	0	0	0	0	0	0	0	0	0	0	0	0	0	0	0	0	0	0	0	0	0	0	0	0	0	0	5	0	0	0	4	8	0	3	3	17	3	6	3	26	14	0	8	0	0	0	0	0
OTU412	1	7	0	0	0	0	0	0	0	0	0	0	0	0	0	0	0	0	0	0	0	0	0	0	3	2	3	2	4	7	0	0	2	0	3	0	18	0	0	0	2	6	5	4	21	0	0	0	0
OTU433	0	0	0	3	7	3	0	0	0	0	2	4	8	3	0	18	0	4	0	6	0	17	4	19	0	0	0	0	0	0	0	0	2	0	0	0	0	0	0	0	0	0	0	0	0	0	0	0	0
OTU442	4	10	0	0	0	10	0	0	0	0	0	0	0	0	0	0	0	1	0	0	0	0	0	0	2	10	16	3	2	9	5	9	0	10	0	0	0	0	0	0	14	0	0	0	0	0	0	0	0
OTU454	0	0	0	0	0	0	0	0	0	8	0	0	0	0	0	0	0	0	0	0	0	0	0	0	0	0	0	0	0	0	0	0	0	0	0	0	0	0	0	0	0	0	0	0	0	0	0	4	0
OTU468	0	4	0	0	5	0	0	0	0	4	7	0	0	0	0	0	0	0	0	0	0	0	9	4	0	0	0	0	0	0	0	0	3	0	0	4	0	8	26	11	0	0	6	1	4	0	0	0	0
OTU48	9	7	1	5	10	10	4	5	0	0	3	7	26	0	0	0	10	3	0	0	6	6	4	0	21	1	11	5	2	26	12	0	4	0	6	6	8	0	6	0	19	9	9	10	4	0	0	0	0
OTU482	0	0	0	0	0	0	0	0	0	3	0	0	0	0	0	0	0	0	0	0	0	0	0	0	0	0	0	0	0	0	0	0	0	0	0	0	0	0	0	0	0	0	0	0	0	0	0	5	0
OTU487	0	0	0	0	0	0	8	0	3	2	1	3	0	3	0	0	0	0	1	2	0	3	2	3	0	0	0	0	0	0	0	0	0	0	1	0	9	11	6	7	0	0	6	0	0	0	4	0	6
OTU49	6	3	0	20	2	0	0	4	0	3	38	5	0	2	0	0	0	0	0	2	0	0	4	19	6	8	2	0	3	1	0	0	0	7	0	0	2	26	12	29	9	8	4	15	9	12	2	0	3
OTU5	116	136	87	31	62	149	167	62	4	7	61	77	227	20	28	18	49	71	33	4	15	39	26	12	156	37	136	45	43	147	145	32	152	5	116	52	69	9	72	2	118	139	107	105	95	0	0	0	0
OTU501	4	6	0	0	0	7	0	0	0	0	14	0	4	0	0	0	3	8	0	0	0	0	8	0	4	14	15	0	0	0	0	0	9	0	0	0	0	0	0	0	0	0	8	0	10	0	0	0	0
OTU502	4	4	0	0	18	3	0	0	0	0	0	0	1	0	0	0	0	0	0	0	0	0	0	0	2	5	2	5	3	3	0	24	2	0	0	0	0	2	0	0	22	0	1	0	0	0	0	0	0
OTU52	15	16	3	3	4	9	6	0	0	0	0	0	7	0	0	0	8	4	0	0	0	10	0	0	9	6	12	5	1	23	9	0	20	0	6	4	6	0	1	0	55	8	19	22	22	0	0	0	0
OTU521	0	0	0	0	0	12	0	0	0	0	0	1	0	0	0	2	0	0	6	2	0	3	5	0	0	0	0	0	0	0	0	0	6	0	0	8	5	11	1	1	0	0	0	0	0	1	4	0	0
OTU54	0	0	0	8	0	0	0	5	9	0	0	8	0	3	11	0	0	0	0	0	0	4	11	0	0	0	0	0	0	0	0	0	0	27	0	2	0	0	0	0	0	0	0	0	0	1	1	0	3
OTU578	3	4	3	0	0	0	0	0	0	0	0	0	0	0	0	8	7	0	0	0	0	0	0	0	4	0	10	3	0	10	0	0	5	0	0	0	0	0	9	0	21	9	6	5	6	0	0	0	0
OTU58	5	9	5	2	1	1	5	8	0	4	7	6	1	4	4	7	6	1	1	1	0	5	3	8	8	9	5	3	2	3	0	13	7	0	9	13	57	81	7	5	5	22	7	23	3	0	0	0	0
OTU587	5	0	0	0	0	0	10	0	0	0	0	0	0	0	0	0	0	0	0	0	0	0	0	0	6	5	8	3	2	0	0	9	4	0	5	0	2	3	0	0	9	6	7	0	0	0	0	0	0
OTU59	0	0	0	4	4	0	0	0	2	2	0	0	0	0	0	0	0	0	0	3	0	0	3	5	0	0	0	14	29	0	0	0	0	0	0	0	0	0	0	0	0	0	0	0	0	4	0	8	3
OTU6	111	160	56	34	43	118	115	58	8	4	49	99	197	12	20	16	47	90	32	5	12	41	29	11	117	39	149	44	30	168	129	16	123	7	108	57	71	17	55	4	84	145	107	110	94	0	0	4	0
OTU60	3	7	7	0	0	4	12	7	6	1	6	9	8	9	3	0	0	5	3	1	1	2	2	9	2	1	5	0	0	0	0	8	4	0	7	7	34	70	1	6	3	15	4	25	1	0	0	0	0
OTU61	5	10	3	2	0	4	16	2	0	0	3	10	8	0	0	0	0	12	0	0	0	9	4	0	16	0	21	13	0	12	6	0	7	0	13	10	2	0	1	0	21	5	9	1	3	0	0	0	0
OTU62	1	0	0	4	4	0	0	2	5	7	6	21	0	6	13	9	11	6	19	5	2	4	1	5	2	0	0	0	0	0	0	0	0	0	4	0	0	0	0	1	0	0	0	0	0	4	3	0	10
OTU643	0	5	0	0	3	0	0	0	0	7	2	0	0	0	0	0	0	0	0	0	0	0	0	1	0	0	0	0	0	0	0	0	3	0	0	0	0	3	24	13	0	0	3	4	12	0	0	0	0
OTU65	9	14	9	7	7	2	4	0	0	0	0	0	4	0	0	0	5	0	0	0	0	3	0	0	10	4	6	13	3	21	6	0	11	0	11	3	4	0	1	0	35	6	12	9	17	0	0	0	0
OTU69	0	0	0	11	0	0	0	3	1	0	0	12	0	2	15	0	0	0	0	0	0	4	8	0	0	0	0	0	0	0	0	0	0	9	0	4	17	0	0	0	10	0	0	0	0	3	0	0	1
OTU7	91	126	59	27	55	101	111	58	2	7	59	90	219	27	33	16	61	91	25	6	12	37	19	11	118	64	121	44	35	159	129	27	128	8	151	62	62	12	66	4	105	117	121	87	93	0	13	0	0
OTU70	0	0	0	2	5	0	0	0	2	1	0	0	0	0	0	0	21	0	0	0	0	0	2	0	0	0	0	0	0	0	0	0	0	0	0	0	0	0	0	0	0	0	0	0	0	2	0	15	0
OTU703	0	4	0	2	5	2	4	3	0	0	1	2	4	0	0	0	0	7	7	0	0	2	3	0	1	6	5	0	0	0	0	0	5	0	1	7	0	0	0	0	0	2	0	0	9	0	0	0	0
OTU71	3	0	3	6	4	0	0	3	10	6	4	29	1	7	13	10	3	2	15	9	2	2	4	2	3	0	0	0	0	0	0	0	0	0	0	0	0	1	0	2	0	0	0	0	4	9	2	0	4
OTU74	0	0	0	0	1	0	0	0	1	0	0	0	0	0	0	0	0	0	6	0	0	0	0	0	6	0	32	0	0	0	0	0	0	0	0	0	0	0	0	0	0	0	0	0	0	4	0	6	3
OTU75	9	19	3	0	0	11	4	4	0	0	2	0	9	0	0	0	3	0	7	0	0	1	0	0	9	2	12	5	3	13	6	0	9	31	2	1	5	0	7	0	14	28	14	14	9	0	0	0	0
OTU76	3	19	9	2	5	8	6	0	0	0	0	0	8	0	0	0	3	0	0	0	0	0	6	0	12	3	14	7	3	17	0	0	13	0	3	0	5	0	2	0	39	6	24	13	25	0	0	0	0
OTU8	106	123	73	27	32	79	137	60	1	8	70	71	142	19	38	11	45	51	32	1	5	25	12	12	113	39	110	60	41	140	133	18	124	8	111	56	82	11	70	6	83	137	135	95	87	12	0	0	0
OTU81	4	7	1	3	3	3	11	0	0	0	5	14	3	0	0	0	0	7	0	0	0	5	2	0	12	0	23	5	0	14	15	0	3	0	10	6	0	0	0	0	16	0	2	0	6	0	0	0	0
OTU84	3	0	0	0	0	0	0	0	0	0	0	0	0	0	0	0	0	0	0	0	0	0	0	0	5	15	0	17	8	3	27	0	9	45	0	0	0	0	0	0	6	7	0	2	0	0	0	0	0
OTU840	3	0	0	0	0	7	8	0	0	0	0	0	1	0	0	0	0	8	0	0	0	0	0	0	1	0	2	0	3	4	0	17	1	0	0	8	9	2	0	0	9	0	0	0	0	0	0	0	9
OTU85	1	0	2	3	5	4	0	2	6	5	1	19	5	8	10	12	2	0	11	10	2	2	7	4	0	0	0	0	4	0	0	0	0	0	2	0	0	0	4	1	0	0	0	0	0	5	1	0	4
OTU865	3	0	0	0	0	0	0	0	0	0	0	0	0	0	0	0	0	0	0	0	0	0	0	0	2	2	3	0	3	0	11	22	0	0	0	0	1	5	0	3	20	7	1	0	0	0	0	0	0
OTU873	0	0	8	0	0	0	0	0	0	2	0	0	0	0	0	0	6	0	0	0	0	0	0	0	0	0	13	2	1	0	0	2	1	0	6	0	8	0	4	2	10	0	15	0	0	0	0	0	0
OTU9	99	106	61	39	40	114	122	69	1	7	59	65	182	17	23	12	49	70	25	2	7	32	25	6	116	18	125	68	48	134	115	13	120	5	120	57	51	7	57	0	81	152	117	97	98	0	0	0	0
OTU95	0	10	0	0	0	0	0	0	7	0	9	7	0	0	3	18	0	0	0	2	0	0	1	6	0	16	2	1	4	0	0	0	6	0	0	0	1	1	9	7	0	0	0	0	0	0	2	0	1
OTU96	0	0	0	2	3	0	0	0	0	2	0	0	0	0	0	0	5	0	0	1	0	0	1	0	0	0	0	0	6	0	0	0	0	0	0	0	0	0	0	0	0	0	0	0	0	1	0	5	3
OTU99	0	0	16	0	0	0	0	0	0	0	0	0	0	0	0	0	0	0	10	4	0	0	2	4	10	0	0	0	0	0	0	6	15	0	1	2	14	8	19	9	43	12	0	0	0	0	0	0	0
[truncated: 24 more columns]
